# Supplementary material for: Navigation aid for blind persons by visual-to-auditory sensory substitution: A pilot study
Source: PLoS One. 2020 Aug 20;15(8):e0237344. doi: 10.1371/journal.pone.0237344 (PMC7446825; doi:10.1371/journal.pone.0237344)
Supplement: S1 File — The raw data of the navigation trial results. (XLSX) [file pone.0237344.s003.xlsx]

## Sheet: Sheet1
Participant	Trial	Map	Aid (1 = SSD, 2 = BS, 3 = both)	Collisions	Time [s]	Days to previous session
1	6	6	1	10	104	15
1	9	11	1	15	104	6
1	10	12	1	0	74	6
1	12	6b	1	3	49	6
1	15	16	1	2	48	6
1	17	17	1	1	65	6
1	18	3b	1	11	175	6
1	20	7	1	1	90	6
2	2	2	1	1	65	14
2	4	4	1	6	91	14
2	7	7	1	7	72	14
2	13	13	1	32	320	8
2	15	15	1	1	26	8
2	18	17	1	2	21	8
2	19	4b	1	2	35	8
2	21	19	1	0	19	0
2	23	20	1	1	24	0
2	26	2b	1	0	12	0
2	28	3b	1	3	55	0
2	29	23	1	1	17	0
3	1	1	1	2	38	18
3	6	6	1	0	79	18
3	8	8	1	0	47	18
3	9	9	1	2	36	18
3	12	19	1	0	15	5
3	14	17	1	6	206	5
3	17	14	1	0	20	5
3	20	12	1	7	190	5
3	24	5b	1	3	143	26
3	25	6b	1	0	81	26
3	28	9b	1	5	62	26
4	2	21	1	1	35	7
4	3	22	1	0	51	7
4	8	18	1	0	19	7
4	10	14	1	5	58	28
4	11	10	1	1	17	28
4	13	8	1	5	35	28
4	16	5	1	0	30	28
4	18	3	1	4	65	28
4	21	20b	1	2	46	28
4	22	21b	1	4	127	28
4	25	10b	1	0	33	28
4	27	8b	1	6	85	28
4	29	6b	1	5	54	28
4	30	5b	1	4	40	28
5	1	1b	1	2	52	16
5	5	5b	1	3	38	16
5	7	6b	1	2	27	16
5	9	9b	1	6	34	16
5	11	20	1	3	29	0
5	14	17	1	6	26	0
5	16	15	1	3	34	0
5	19	12	1	2	26	0
5	20	11	1	4	68	0
5	21	1	1	0	100	22
5	22	4	1	3	81	22
5	23	5	1	4	71	22
6	2	22	1	4	140	15
6	4	20	1	7	195	15
6	6	18	1	0	26	15
6	8	16	1	0	37	15
6	11	13	1	0	20	0
6	13	11	1	5	72	0
6	16	8	1	0	35	0
6	18	6	1	0	20	0
6	20	4	1	8	140	13
6	21	3	1	4	107	13
6	22	2	1	0	38	13
6	25	16b	1	0	14	13
6	26	17b	1	0	27	13
6	29	20b	1	0	14	13
7	2	13	1	0	84	1
7	6	5	1	2	119	1
7	9	1	1	0	85	1
7	11	14	1	2	89	6
7	12	16	1	8	219	6
7	14	20	1	0	30	6
7	16	22	1	0	56	6
7	18	6b	1	1	59	6
7	20	5b	1	4	136	14
7	22	3b	1	0	74	14
7	25	15b	1	3	135	2
7	27	11b	1	2	61	2
7	28	10b	1	0	54	2
1	2	2	2	0	22	15
1	3	3	2	0	42	15
1	5	5	2	0	30	15
1	8	8	2	0	23	15
1	13	14	2	1	41	6
1	16	18	2	0	22	6
2	3	3	2	0	17	14
2	6	6	2	0	20	14
2	9	9	2	0	8	14
2	11	11	2	0	14	8
2	16	16	2	0	20	8
2	25	21	2	1	18	0
2	30	8b	2	1	12	0
3	2	2	2	0	17	18
3	5	5	2	1	22	18
3	10	10	2	2	31	18
3	13	18	2	0	17	5
3	18	13	2	2	15	5
3	21	11	2	3	67	26
3	23	3b	2	2	36	26
3	27	8b	2	0	20	26
4	4	23	2	0	26	7
4	6	16	2	2	40	7
4	9	19	2	2	31	7
4	14	7	2	3	26	28
4	17	4	2	0	11	28
4	20	15b	2	0	25	28
4	24	23b	2	6	59	28
5	2	2b	2	0	30	16
5	4	4b	2	0	17	16
5	8	8b	2	0	23	16
5	12	19	2	0	35	0
5	17	14	2	0	20	0
6	3	21	2	0	33	15
6	7	17	2	1	50	15
6	10	14	2	0	44	15
6	12	12	2	0	35	0
6	17	7	2	2	28	0
6	24	15b	2	1	36	13
6	28	19	2	0	32	13
7	3	15	2	4	30	1
7	4	17	2	0	22	1
7	8	2	2	0	17	1
7	13	18	2	0	14	6
7	17	23	2	2	15	6
7	23	19b	2	0	31	14
1	1	10	3	0	26	15
1	4	4	3	0	62	15
1	7	7	3	1	74	15
1	11	13	3	5	57	6
1	14	15	3	0	39	6
1	19	5b	3	0	21	6
1	21	2b	3	0	25	6
2	1	1	3	0	21	14
2	5	5	3	0	39	14
2	8	8	3	1	13	14
2	10	10	3	0	23	8
2	12	12	3	1	40	8
2	14	14	3	2	40	8
2	17	1b	3	0	25	8
2	20	18	3	0	18	8
2	22	5b	3	1	19	0
2	24	6b	3	0	30	0
2	27	22	3	0	11	0
3	3	3	3	6	163	18
3	4	4	3	2	57	18
3	7	7	3	3	69	18
3	11	20	3	2	25	5
3	15	15	3	0	32	5
3	16	2b	3	0	21	5
3	19	7b	3	0	62	5
3	22	2b	3	0	13	26
3	26	7b	3	2	62	26
4	1	20	3	0	19	7
4	5	15	3	0	22	7
4	7	17	3	0	16	7
4	12	9	3	0	12	28
4	15	6	3	0	24	28
4	19	2	3	0	14	28
4	23	22b	3	2	57	28
4	26	9b	3	0	13	28
4	28	7b	3	2	24	28
5	3	3b	3	0	24	16
5	6	7b	3	0	21	16
5	10	10b	3	0	22	16
5	13	18	3	0	19	0
5	15	16	3	0	19	0
5	18	13	3	10	110	0
6	1	23	3	1	96	15
6	5	19	3	0	26	15
6	9	15	3	0	24	15
6	14	10	3	0	28	0
6	15	9	3	0	20	0
6	19	5	3	0	25	0
6	23	1	3	0	31	13
6	27	18b	3	0	16	13
6	30	21b	3	0	46	13
7	1	11	3	0	38	1
7	5	19	3	2	146	1
7	7	4	3	1	33	1
7	10	12	3	0	27	1
7	15	21	3	1	36	6
7	19	7b	3	0	22	6
7	21	4b	3	0	17	14
7	24	17b	3	0	53	2
7	26	13b	3	1	51	2
		Maps marked with "b" indicate that their layout is mirrored compared to the original
