# Supplementary material for: Navigation aid for blind persons by visual-to-auditory sensory substitution: A pilot study
Source: PLoS One. 2020 Aug 20;15(8):e0237344. doi: 10.1371/journal.pone.0237344 (PMC7446825; doi:10.1371/journal.pone.0237344)
Supplement: S2 File — The raw data of the object recognition trial results. (XLSX) [file pone.0237344.s004.xlsx]

## Sheet: Sheet1
Participant	Trial Number	Correct Object	Wrong Answer 1	Wrong Answer 2	Wrong Answer 3	Time Required (in s)	Object
1	1	1	0	0	0		Table
1	2	1	0	0	0		Staircase
1	3	0	1	0	0		Tree
1	4	1	0	0	0		Chair
1	5	1	0	0	0		Car
1	6	0	1	0	0		Door
1	7	1	0	0	0		Bus Stop sign
1	8	0	1	0	0		Window
1	9	0	0	1	0		Trash Can
1	10	0	0	1	0	70	Couch
1	11	0	0	1	0	120	Chair
1	12	0	1	0	0	208	Car in front of a wall
1	13	0	0	1	0	33	Tree
1	14	0	0	0	1	302	Table and chairs
1	15	1	0	0	0	301	Park bank and trash can
1	16	1	0	0	0	73	Couch
2	1	1	0	0	0	111	Table
2	2	1	0	0	0	45	Staircase
2	3	1	0	0	0	26	Tree
2	4	1	0	0	0	42	Chair
2	5	0	1	0	0	57	Car
2	6	1	0	0	0	52	Door
2	7	0	0	0	1	72	Bus Stop sign
2	8	0	1	0	0	51	Window
2	9	1	0	0	0	67	Trash Can
2	10	0	1	0	0	66	Couch
2	11	0	0	1	0	70	Chair
2	12	0	1	0	0	19	Car in front of a wall
2	13	0	0	1	0	22	Tree
2	14	0	0	1	0	80	Table and chairs
2	15	0	1	0	0	117	Park bank and trash can
2	16	1	0	0	0	79	Couch
3	1	0	1	0	0	204	Table
3	2	1	0	0	0	72	Staircase
3	3	0	1	0	0	39	Tree
3	4	1	0	0	0	65	Chair
3	5	0	1	0	0	88	Car
3	6	0	0	1	0	39	Door
3	7	1	0	0	0	65	Bus Stop sign
3	8	0	0	1	0	68	Window
3	9	0	0	1	0	56	Trash Can
3	10	0	0	1	0	112	Couch
3	11	1	0	0	0	62	Chair
3	12	1	0	0	0	66	Car in front of a wall
3	13	1	0	0	0	65	Tree
3	14	1	0	0	0	149	Table and chairs
3	15	1	0	0	0	120	Park bank and trash can
3	16	0	1	0	0	116	Couch
4	1	0	0	0	1	156	Table
4	2	1	0	0	0	52	Staircase
4	3	1	0	0	0	106	Tree
4	4	0	0	1	0	94	Chair
4	5	0	1	0	0	79	Car
4	6	1	0	0	0	65	Door
4	7	1	0	0	0	55	Bus Stop sign
4	10	1	0	0	0	150	Couch
4	11	0	0	0	1	87	Chair
4	12	1	0	0	0	122	Car in front of a wall
4	13	1	0	0	0	113	Tree
4	14	1	0	0	0	133	Table and chairs
4	15	1	0	0	0	149	Park bank and trash can
4	16	0	0	1	0	110	Couch
5	1	1	0	0	0	171	Table
5	2	1	0	0	0	45	Staircase
5	3	0	0	0	1	126	Tree
5	4	0	0	0	1	65	Chair
5	5	1	0	0	0	106	Car
5	6	0	0	1	0	172	Door
5	7	1	0	0	0	130	Bus Stop sign
5	8	0	1	0	0	224	Window
5	9	0	1	0	0		Trash Can
5	10	1	0	0	0	111	Couch
5	11	1	0	0	0	62	Chair
5	12	1	0	0	0	81	Car in front of a wall
5	13	1	0	0	0	68	Tree
5	14	1	0	0	0	103	Table and chairs
6	1	1	0	0	0	62	Table
6	2	1	0	0	0	142	Staircase
6	3	1	0	0	0	62	Tree
6	4	0	1	0	0	72	Chair
6	5	0	0	1	0	98	Car
6	6	0	0	0	1	151	Door
6	7	1	0	0	0	130	Bus Stop sign
6	8	1	0	0	0	99	Window
6	9	0	0	1	0	70	Trash Can
6	10	0	1	0	0	114	Couch
6	11	0	0	0	1	121	Chair
6	12	1	0	0	0	199	Car in front of a wall
6	13	1	0	0	0	67	Tree
6	14	0	0	1	0	97	Table and chairs
6	15	0	1	0	0	145	Park bank and trash can
6	16	1	0	0	0	108	Couch
7	1	1	0	0	0	136	Table
7	2	1	0	0	0	36	Staircase
7	3	1	0	0	0	68	Tree
7	4	0	1	0	0	69	Chair
7	5	0	0	1	0	196	Car
7	6	1	0	0	0	139	Door
7	7	1	0	0	0	84	Bus Stop sign
7	8	1	0	0	0	30	Window
7	9	1	0	0	0	120	Trash Can
7	10	1	0	0	0	125	Couch
7	11	1	0	0	0	107	Chair
7	12	0	0	1	0	27	Car in front of a wall
7	13	1	0	0	0	32	Tree
7	14	0	0	1	0	127	Table and chairs
7	15	0	1	0	0	96	Park bank and trash can
7	16	0	0	1	0	51	Couch
