# Supplementary material for: Navigation aid for blind persons by visual-to-auditory sensory substitution: A pilot study
Source: PLoS One. 2020 Aug 20;15(8):e0237344. doi: 10.1371/journal.pone.0237344 (PMC7446825; doi:10.1371/journal.pone.0237344)
Supplement: S3 File — The results of the concluding evaluation. (XLSX) [file pone.0237344.s005.xlsx]

## Sheet: Sheet1
Question 1
How would you rate your learning progress over the course of the study on a scale from 1 = "no progress" to 5 = "great progress"?
Participant	1	2	3	4	5	6	7
Rating	-	4	4	4	4	3	3.5
Question 2
Compared to the last ten hours of training, what learning progress would you estimate for the next ten hours of training? (0 = no progress; 1 = slower progress; 2 = similar progress; 3 = faster progress)
Participant	1	2	3	4	5	6	7
Rating	-	3	2	2	2	2	1
Question 3
In which of the following visual tasks do you see potential for the SSD? (1 = static obstacle detection; 2 = navigation in traffic; 3 = navigation in traffic-free zones; 4 = navigation in public buildings; 5 = navigation in living spaces; 6 = object recognition)
Participant	1	2	3	4	5	6	7
Answers	-	1, 3, 4, 5	1, 5	1	1, 5	1, 3, 4	1, 4, 5
Question 4
What are the main advantages and disadvantages of the SSD compared to the cane?
Advantages				Disadvantages
early recognition of obstacles				auditory output signal interferes with real-world audio
easy recognition of gaps in walls/between obstacles				the volume of the sound output does not clearly define the distance of the obstacle
Question 5
What part of the translation algorithm or the SSD had to be changed for you to use the device in everyday life?
Answers
the auditory canal should be free of headphones
color or surface condition should be translated in addition to the spatial information
the distance of obstacles should be indicated by a discrete signal
